# Supplementary material for: Establishment and validation of a heart failure risk prediction model for elderly patients after coronary rotational atherectomy based on machine learning
Source: PeerJ. 2024 Jan 31;12:e16867. doi: 10.7717/peerj.16867 (PMC10838101; doi:10.7717/peerj.16867)
Supplement: Supplemental Information 1 [file peerj-12-16867-s001.csv]

ID	Gender	Age	Hypertension	Diabetes	Cerebrovascular disease	Ischemic cardiomyopathy	Chronic renal insufficiency	LVEF	Preoperative CK-MB	Preoperative Troponin	NT-bnpBNP	Serum creatinine	Fasting blood glucose	HbA1c	Hemoglobin	Blood cholesterol	Triglyceride	LDL-C	VLDL-C	Heart failure	Group
1	1	87	1	0	0	0	1	45	19	0.64	3820	88	5.2	7.34	129	3.37	1.12	1.74	0.76	1	1
2	2	70	1	0	0	0	0	52	34	0.63	172	46.2	4.81	5.72	109	3.68	1.67	1.91	0.93	0	2
3	1	73	1	0	0	0	0	70	27	0.64	2150	68	5.05	7.43	127	3.59	1.03	2.06	0.63	0	1
4	2	72	1	1	0	0	0	64	16.6	0.64	3340	82	2.94	7.4	131	4.37	1.67	2.89	0.83	0	1
5	2	73	0	0	0	0	0	47	16.9	0.66	546	48	5.11	8.56	120	3.8	0.77	1.87	0.74	0	1
6	2	62	0	1	0	0	0	73	28	0.65	114	53	2.79	8.92	109	3.5	1.36	1.71	0.91	0	2
7	1	74	1	0	0	0	0	66	23	0.66	1602	65	6.2	4.83	109	4.97	1.67	2.88	1.12	0	1
8	2	72	0	1	0	0	0	65	39	0.65	5440	157	6.84	5.21	111	2.73	0.8	1.35	0.62	0	1
9	1	74	0	1	0	0	0	47	28	0.66	366	70	10.43	9.99	127	3.67	1.05	2.32	0.68	0	1
10	2	66	0	0	0	0	0	50	16	0.64	1230	93	4.9	8.68	86	5.85	1.97	3.42	1.42	0	1
11	1	81	1	1	0	0	0	46	15.2	0.65	3207	62	6.73	8.54	129	3.35	1.24	1.88	0.62	0	2
12	1	74	1	0	0	0	0	62	16	0.66	385	66	6.64	7.4	134	2.34	0.79	0.97	0.73	0	1
13	1	72	0	0	0	0	0	50	31	0.65	2985	58	4.59	9.22	120	2.84	0.87	1.56	0.62	0	1
14	1	72	0	0	0	0	0	50	31	0.65	2985	58	4.59	9.22	120	2.84	0.87	1.56	0.62	0	1
15	1	66	1	1	0	0	0	56	4.5	0.64	2560	57	5.07	6.9	141	4.47	1.76	2.83	1.01	0	1
16	1	83	1	0	0	1	0	41	40	0.64	2720	92	4.79	9.07	112	2.49	2.14	1.02	0.92	0	1
17	1	59	0	1	0	0	0	41	17	0.65	1300	62	3.35	6.6	136	4.01	1.41	2.14	1.17	0	1
18	2	77	0	1	0	0	0	32	32	0.64	3740	103	11.1	8.1	95	3.15	2.62	1.31	1.41	0	1
19	2	77	0	1	0	0	0	32	32	0.64	3740	103	11.1	8.1	95	3.15	2.62	1.31	1.41	0	1
20	1	81	1	1	0	0	0	56	3	0.64	3590	145	7.1	6.1	88	3.32	1.71	1.73	1.05	1	2
21	1	76	0	0	0	0	0	60	33	0.67	1979	72.5	4.15	9.52	129	3.18	1.15	1.39	1.01	0	1
22	1	76	1	0	0	0	0	60	33	0.67	1979	72.5	4.15	9.52	129	3.18	1.15	1.39	1.01	0	2
23	2	74	1	1	0	0	0	61	10.13	0.65	1610	45	6.6	7.3	103	4.31	0.87	1.65	1.02	0	1
24	1	67	0	0	0	0	0	45	36.1	0.66	3360	80	5.05	8.27	121	4.97	1.3	3.15	0.94	0	1
25	2	82	1	1	0	0	0	49	24	0.65	2260	66	4.06	4.6	104	3.87	0.8	2.1	0.75	0	2
26	2	73	1	0	0	0	0	59	2.7	0.66	332	56.1	5.18	6.03	89	2.67	0.92	0.97	0.73	0	2
27	2	75	1	1	0	0	0	67	3.06	0.65	187	38	5.41	6.5	114	4.49	1.59	2.86	0.59	0	2
28	2	72	0	1	0	0	0	78	34	0.66	2800	41	8.96	7.4	121	3.09	0.9	1.77	0.36	0	1
29	2	72	0	1	0	0	0	78	34	0.66	2800	41	8.96	7.4	121	3.09	0.9	1.77	0.36	0	1
30	1	73	0	0	0	0	0	52	23	0.63	1429	96.5	7.08	5.06	129	3.7	1.13	1.37	0.58	0	1
31	1	76	0	0	0	0	0	31	10.58	0.65	3290	69.4	4.65	5.81	97	3.07	0.73	1.31	0.55	0	1
32	1	76	0	0	0	0	0	31	10.58	0.65	3290	69.4	4.65	5.81	97	3.07	0.73	1.31	0.55	0	1
33	2	71	1	1	0	0	0	57	23	0.65	3752	87.9	13.51	9.65	112	3.24	3.36	1.53	0.91	1	1
34	1	73	0	1	0	0	0	62	15	0.01	201	60	6.9	6.7	134	3.19	1.1	1.48	0.79	0	1
35	1	73	1	1	0	0	0	62	15	0.01	201	60	6.9	6.7	134	3.19	1.1	1.48	0.79	0	1
36	1	65	1	1	0	0	0	62	16	0.03	270	87	5.27	7.79	115	3.06	1.27	1.39	0.84	0	2
37	2	81	0	0	0	0	0	53	13	0.01	2369	59	4.55	10.38	119	3.48	1.04	1.55	0.87	0	2
38	1	78	1	0	0	0	0	63	17	0.39	2533	78	4.71	6.71	107	2.59	0.92	1.17	0.56	0	1
39	1	78	1	0	0	0	0	63	17	0.39	2533	78	4.71	6.71	107	2.59	0.92	1.17	0.56	0	1
40	2	77	0	1	0	0	0	72	12	0.01	495	78	10.07	7.6	119	3.07	2.22	1.45	0.77	0	1
41	1	64	0	0	0	0	0	62	11	0.01	2377	79	5.19	7.44	125	3.71	0.97	1.74	0.97	0	1
42	2	77	1	0	0	1	0	27	18	0.01	13423	92	7.35	6.3	121	4.05	2.19	1.87	1.19	1	1
43	1	80	1	1	1	0	1	48	26	2.94	4304	186	7.4	8.44	127	3.97	0.97	2.01	0.87	0	1
44	1	61	0	0	0	0	0	62	11	0.01	100	99	4.49	7.11	144	4.46	1.6	2.14	1.34	0	2
45	1	71	0	0	0	0	0	52	10	0.01	180	71	4.43	4.3	93	2.01	0.55	0.58	0.66	0	1
46	2	61	0	0	0	0	0	63	13	0.01	2244	48	4.81	10.05	126	5.05	1.44	2.65	1.48	0	1
47	1	49	0	1	0	0	0	60	14	0.01	4345	82	9.38	9.5	143	8.41	2.26	5.09	2.36	1	1
48	1	65	0	0	0	0	0	59	14	0.01	100	67	4.64	4.11	124	3.74	0.37	1.66	1.09	0	2
49	2	83	1	0	0	0	0	65	14	0.01	1629	52	4.61	3.84	99	3.77	1.1	1.7	1.31	0	1
50	2	70	0	0	1	0	0	52	36	0.63	2576	99	7.4	6.13	116	4.63	0.92	2	0.87	0	1
51	2	70	0	0	1	0	0	52	36	0.63	2576	99	7.4	6.13	116	4.63	0.92	2	0.87	0	1
52	2	76	0	0	0	0	0	46	19	0.45	535	65	5.39	8.31	130	3.9	1.43	1.88	0.93	0	1
53	1	50	1	0	0	0	0	52	19	0.04	100	65	5.51	8.24	158	3.41	1.42	1.6	0.9	0	2
54	2	65	0	0	0	1	0	55	11	0.01	1442	41	4.75	8.1	98	3.63	0.88	1.71	1.04	0	1
55	2	65	0	0	0	1	0	55	11	0.01	1442	41	4.75	8.1	98	3.63	0.88	1.71	1.04	0	1
56	2	85	1	0	0	0	0	62	15	1.86	9869	99	5.86	6.88	105	3.95	1.77	1.89	1.2	0	1
57	2	85	1	1	0	0	0	77	24	0.01	210	94	5.76	7.3	111	4.49	1.25	2.07	1.24	0	2
58	1	80	1	1	0	0	0	57	21	1.49	9378	89	6.03	7.3	107	3.04	2.45	1.19	0.91	1	1
59	1	55	0	0	0	0	0	83	27	0.29	100	62	7.98	5.5	134	3.95	1.51	1.87	1.16	0	1
60	2	76	1	1	0	0	0	68	17	0.01	1235	64	6.62	7.9	113	3.51	1.39	1.32	1.06	1	2
61	2	76	1	1	0	0	0	68	17	0.01	1235	64	6.62	7.9	113	3.51	1.39	1.32	1.06	1	2
62	1	47	1	1	0	0	0	56	9	0.01	1123	70	7.6	7.3	136	4.49	4.48	2.02	1.59	0	2
63	1	47	1	1	0	0	0	56	9	0.01	1123	70	7.6	7.3	136	4.49	4.48	2.02	1.59	0	1
64	2	68	0	1	0	0	0	65	52	0.01	236	55	4.58	8	122	4.65	0.55	1.94	0.75	0	1
65	2	75	0	0	0	0	0	65	10	0.01	106	94	5.36	5.77	103	6.06	5.58	3.07	1.99	0	2
66	2	84	0	0	0	0	0	60	23	0.01	1315	51	6.12	8.29	127	6.59	1.63	3.76	1.56	0	2
67	1	66	0	1	0	1	0	43	16	0.16	2543	71	14.36	9.49	147	4.52	0.81	1.83	1.39	0	1
68	1	66	0	1	0	1	0	43	16	0.16	2543	71	14.36	9.49	147	4.52	0.81	1.83	1.39	0	1
69	1	68	1	1	0	0	0	48	14	0.01	100	82	6.18	7.55	130	3.82	1.56	1.75	1.16	0	1
70	2	70	1	1	0	0	0	71	15	0.01	308	61	7.43	6.1	129	3.12	0.75	1.24	0.88	0	2
71	1	84	0	0	0	0	0	73	13	0.01	3534	457	9.45	8.99	136	4.84	0.8	2.13	1.42	1	2
72	1	80	1	1	0	0	0	40	19	0.1	2266	126	7.63	9.9	111	2.67	1.09	1.09	0.82	1	1
73	1	71	1	0	0	0	0	61	15	0.1	736	71	5.13	7.93	124	3.83	1.7	1.58	1.46	0	1
74	2	67	1	1	0	0	1	55	6	0.01	5781	117	4.94	6.01	76	3.31	0.96	1.25	1.01	0	1
75	1	74	1	0	0	0	0	77	15	0.01	214	63	6.12	5.9	137	2.9	1.06	1.03	0.94	0	1
76	1	74	1	0	0	0	0	77	15	0.01	214	63	6.12	5.9	137	2.9	1.06	1.03	0.94	0	1
77	1	62	0	0	0	0	0	62	12	0.01	107	76	8.58	6.71	124	6.66	1.51	3.59	1.9	1	2
78	2	81	0	0	0	0	0	67	13	0.09	100	64	6.78	5.9	114	4.35	1.44	2.26	1.38	0	1
79	1	79	0	0	0	0	0	48	10	0.12	100	90	6.84	6.31	129	4.12	1.06	1.57	1.22	0	2
80	1	79	1	0	0	0	0	48	10	0.12	100	90	6.84	6.31	129	4.12	1.06	1.57	1.22	0	1
81	1	66	0	1	0	1	0	61	15	0.07	2683	84	5.72	8.17	139	0.28	1.33	1.85	0.85	0	2
82	2	68	1	0	1	1	0	62	11	0.01	676	74	5.1	7.53	120	4.75	1.29	1.92	1.3	0	1
83	2	68	1	0	1	1	0	62	11	0.01	676	74	5.1	7.53	120	4.75	1.29	1.92	1.3	0	1
84	2	81	0	0	1	0	0	64	12	0.01	497	70	4.5	5.65	116	3.84	1.71	1.5	1.27	0	1
85	2	81	1	0	1	0	0	64	12	0.01	497	70	4.5	5.65	116	3.84	1.71	1.5	1.27	0	1
86	1	74	1	0	0	0	0	52	36	0.64	2532	70	3.99	7.16	115	3.16	0.55	0.87	1	0	1
87	1	76	1	1	0	0	0	66	20	0.01	417	98	9.35	11.3	135	5.45	1.25	2.1	1.93	0	1
88	1	71	0	0	0	0	0	53	12	0.01	1453	109	4.64	6.2	138	4.05	1.38	2.15	0.92	0	2
89	1	71	1	0	0	0	0	53	12	0.01	1453	109	4.64	6.2	138	4.05	1.38	2.15	0.92	0	1
90	2	68	0	1	1	0	0	67	13	0.01	160	51	8.25	7.9	116	4.12	2.08	2.22	0.9	0	1
91	1	54	0	0	0	0	0	61	14	0.01	100	67	5.99	7.4	165	3.57	1.05	1.94	0.84	0	1
92	2	66	1	0	0	0	0	78	13	0.01	100	64	4.96	6.4	133	4.96	1.85	2.81	0.85	0	1
93	1	44	1	0	0	1	0	33	16	0.66	1488	73	4.97	6.1	131	1.97	1.59	0.78	0.79	0	2
94	1	44	1	0	0	1	0	33	16	0.66	1488	73	4.97	6.1	131	1.97	1.59	0.78	0.79	0	1
95	2	70	0	0	0	0	0	72	14	0.44	1922	63	5.07	6.8	92	5.11	1.3	2.85	0.86	0	1
96	2	70	1	0	0	0	0	72	14	0.44	1922	63	5.07	6.8	92	5.11	1.3	2.85	0.86	0	1
97	1	76	1	1	1	0	0	69	7	0.01	809	53	5.56	6.9	109	3.1	1.57	1.47	0.83	0	1
98	1	46	1	0	0	0	0	72	5	0.01	1446	99	5.14	6.3	135	4.28	3.29	2.22	1.28	0	1
99	1	74	1	1	0	1	1	47	43	3.57	1897	563	6.86	7	105	3.04	4.48	1.36	1.28	1	2
100	1	74	1	1	0	1	1	47	43	3.57	1897	563	6.86	7	105	3.04	4.48	1.36	1.28	1	1
101	1	73	0	0	0	0	0	72	10	0.01	290	82	4.86	5.9	126	5.54	1.35	3.14	1.04	0	1
102	1	73	0	0	0	0	0	72	10	0.01	290	82	4.86	5.9	126	5.54	1.35	3.14	1.04	0	1
103	1	70	0	0	0	0	0	70	13	0.51	431	92	4.91	5.8	126	4.23	1.12	2.29	0.68	0	2
104	1	81	0	0	0	0	0	49	21	0.01	780	73	6.46	2.14	139	2.14	0.82	0.95	0.61	0	1
105	1	81	0	0	0	0	0	49	21	0.01	780	73	6.46	2.14	139	2.14	0.82	0.95	0.61	0	1
106	2	67	1	1	0	0	1	51	25	1.33	3495	102	9.4	7.8	84	3.73	1.19	1.51	0.76	0	2
107	1	86	0	0	0	1	0	52	17	1.33	3441	91	4.52	6.18	103	3.3	0.98	1.45	0.77	0	2
108	2	71	1	1	0	1	0	27	21	0.07	2683	74	8.55	8.2	113	6.45	1.26	2.22	0.88	1	1
109	1	80	0	0	1	0	0	43	45	1.09	13187	100	4.07	7.58	125	3.9	0.9	1.53	0.92	0	1
110	1	53	0	0	0	0	0	68	24	2.02	241	66	5.92	5.6	130	4.42	5.28	2.28	1.4	0	1
111	2	71	1	1	0	0	0	51	11	0.83	4507	64	19.86	13.4	132	3.73	1.13	2	0.84	0	1
112	2	61	0	1	0	0	0	64	11	0.01	1011	60	7	7.5	106	2.81	2.26	1.28	0.81	0	1
113	2	76	1	0	0	0	0	57	18	0.32	2802	51	6.34	7.37	97	5.89	0.95	3.29	1.16	0	1
114	2	76	0	0	0	0	0	57	18	0.32	2802	51	6.34	7.37	97	5.89	0.95	3.29	1.16	0	2
115	2	68	0	0	0	0	0	68	26	0.01	1659	47	4.42	5.6	121	3.94	1.76	1.91	0.98	0	1
116	2	68	0	0	0	0	0	68	26	0.01	1659	47	4.42	5.6	121	3.94	1.76	1.91	0.98	0	1
117	1	82	1	0	0	0	1	42	45	0.03	5486	191	3.96	6.4	110	6.45	0.85	1.02	0.57	1	1
118	1	63	1	0	1	0	0	73	10	0.01	100	57	4.88	6.1	150	4.77	1.01	2.51	0.86	0	1
119	1	66	1	0	0	0	0	46	13	0.01	964	72	4.56	5.9	129	3.74	1.56	1.9	0.89	0	1
120	1	74	1	0	0	0	0	47	16	0.01	1667	89	5.54	5.54	146	3.56	1.22	1.75	0.81	0	2
121	1	84	0	0	1	0	0	49	24	0.02	69	70	4.97	7.3	150	4.17	1.37	2.5	0.68	0	1
122	1	70	1	1	0	0	0	69	21	0.01	100	74	7.71	8.1	136	6.02	1.41	3.79	1.1	0	2
123	2	84	1	1	1	0	0	68	11	0.01	242	71	4.13	7.1	124	3.02	1.32	1.49	0.85	0	1
124	2	65	1	0	1	0	0	57	11	0.01	100	105	8.55	6.4	4.46	5.5	1.65	2.84	1.15	0	1
125	2	65	1	0	1	0	0	57	11	0.01	100	105	8.55	6.4	4.46	5.5	1.65	2.84	1.15	0	1
126	2	62	0	1	0	0	0	64	17	0.01	271	55	11.88	7.7	114	3.08	2.78	1.47	0.72	0	1
127	2	62	0	1	0	0	0	64	17	0.01	271	55	11.88	7.7	114	3.08	2.78	1.47	0.72	0	2
128	2	68	1	1	0	0	0	65	12	0.01	1001	139	9.56	2.86	99	6.45	0.88	1.56	0.54	1	2
129	1	73	0	0	0	0	0	57	12	0.01	133	74	4.46	5.3	119	4.22	0.8	2.33	0.84	0	1
130	1	62	0	0	0	0	0	28	23	0.01	1147	75	4.48	6.41	134	4.48	0.68	2.56	1	1	1
131	2	70	1	0	0	0	0	62	16	0.01	139	123	4.51	5.6	120	5.95	1.85	3.79	1.31	0	1
132	1	67	1	0	0	0	0	61	15	0.01	1503	54	7.06	6.5	151	3.06	0.92	1.44	0.75	0	1
133	2	67	0	0	0	0	0	62	14	0.01	2564	56	7.78	5.54	131	4.57	1.13	2.48	0.96	1	2
134	2	67	0	0	0	0	0	62	14	0.01	2564	56	7.78	5.54	131	4.57	1.13	2.48	0.96	1	1
135	1	66	0	1	1	0	0	44	15	0.01	509	80	4.4	5.9	150	4.07	1.19	2.36	0.95	0	1
136	1	80	0	0	0	0	0	46	28	0.01	2907	98	4.27	6.3	132	3.02	0.58	1.25	0.78	0	1
137	2	71	0	1	0	0	0	65	15	0.01	100	45	8.42	9.2	116	5.13	1.26	3.07	1.16	0	1
138	1	74	1	1	0	0	0	45	21	0.01	100	79	2.76	6.3	116	3.33	1.42	1.59	0.99	0	1
139	1	81	1	0	0	0	0	46	12	0.01	551	67	4.87	5.2	116	3.65	0.83	1.67	0.55	0	2
140	1	73	1	0	0	0	0	44	73	0.17	2939	347	5.2	7.96	136	8.04	1.61	2.07	0.87	1	2
141	1	64	1	0	0	0	0	31	13	0.05	5782	136	4.79	2.83	110	3.79	1.23	2.19	0.76	1	1
142	1	46	0	0	0	0	0	27	17	0.62	3644	70	14.62	11	149	6.65	1.66	4.34	1.52	1	1
143	2	67	0	0	0	0	0	67	34	0.65	1331	58.2	6.28	2.95	138	3.43	3.5	1.5	1.07	0	1
144	1	72	1	0	1	0	0	58	28	0.65	1320	89.8	4.11	8.25	156	2.61	0.82	1.4	0.59	0	1
145	1	64	1	0	0	0	0	55	1844	0.65	536	82	5.63	9.37	158	3.59	1.01	2.18	0.49	0	1
146	1	64	0	0	0	0	0	55	1844	0.65	536	82	5.63	9.37	158	3.59	1.01	2.18	0.49	0	1
147	2	85	1	0	0	0	0	54	26	0.62	3190	60	4.62	4.53	88	6.71	2.45	5.48	0.15	1	1
148	1	65	1	1	0	0	0	53	26	0.64	3930	74.8	4.6	0.7	133	3	0.76	1.68	0.38	0	1
149	2	70	0	0	0	0	0	62	6.09	0.64	329	76.4	7.17	0.8	134	3.05	1.91	1.36	0.8	0	2
150	2	74	0	1	0	0	0	63	44.8	0.65	1556	70	12.4	7.15	120	4.99	1.86	2.88	1.07	0	1
151	1	63	1	0	0	0	0	49	5.68	0.63	829	60	5.47	6.38	143	3.29	1.09	1.31	0.72	0	1
152	1	63	0	0	0	0	0	49	5.68	0.63	829	60	5.47	6.38	143	3.29	1.09	1.31	0.72	0	1
153	2	70	1	1	0	0	0	67	35	0.64	3188	70.1	4.45	7.8	123	3.05	1.15	1.42	0.77	0	1
154	2	66	1	1	0	0	0	37	20	0.64	3430	44.6	6.22	4.53	111	3.1	1.11	1.82	0.69	0	1
155	2	65	1	0	0	0	0	29	4.52	0.64	1960	39.3	8.96	7.88	160	3.03	1.32	1.9	0.9	1	1
156	1	74	1	0	1	0	0	68	27	0.65	2487	56.5	4.71	8.16	151	5.31	1.22	3.19	0.65	0	1
157	2	72	1	1	0	0	1	60	5.6	0.63	1796	123	7.59	2.4	56	1.84	3.04	0.41	1.08	0	1
158	2	72	0	1	0	0	1	60	5.6	0.63	1796	123	7.59	2.4	56	1.84	3.04	0.41	1.08	0	1
159	2	83	1	1	1	0	0	47	47.93	0.63	2590	72.1	4.67	6.58	112	4.44	1.04	1.91	0.87	0	1
160	2	83	1	1	1	0	0	47	47.93	0.63	2590	72.1	4.67	6.58	112	4.44	1.04	1.91	0.87	0	1
161	2	83	1	1	0	0	0	51	2.7	0.64	1320	83.7	5.4	0.7	105	2.21	1.25	1.15	0.55	0	1
162	1	69	1	1	0	0	0	44	11.74	0.68	1408	81.4	10.3	5.9	138	2.86	0.89	1.64	0.45	0	1
163	1	63	1	1	0	0	1	71	2.7	0.66	4340	920	5.47	6.1	101	2.89	2.24	1.27	1.14	0	2
164	2	78	1	0	1	0	0	71	3.65	0.63	1596	65.4	4.85	7.13	108	4.73	0.62	2.51	0.86	0	1
165	1	84	0	0	1	0	0	65	10.36	0.65	2415	89.3	4.1	7.2	125	4.45	1.51	3.03	0.62	0	2
166	2	73	1	1	0	0	0	70	8.99	0.64	137	53.1	7.1	5.89	111	2.43	1.24	1.07	0.66	0	1
167	1	67	1	0	0	0	0	69	2.7	0.65	169	88.8	4.84	6.62	123	3.66	1.72	2.02	0.6	0	1
168	2	62	1	1	0	0	0	54	10.93	0.64	643	65.9	7.91	9.5	112	3.17	1.96	1.71	0.74	0	1
169	1	84	1	1	1	0	0	69	9.1	0.66	2058	64	5.58	7.28	106	3.19	1.12	2.12	0.4	0	1
170	2	82	0	0	0	0	0	51	14.1	0.65	4200	86.1	8.66	7.52	99	3.06	1.02	1.43	0.76	0	2
171	2	82	1	0	0	0	0	51	14.1	0.65	4200	86.1	8.66	7.52	99	3.06	1.02	1.43	0.76	0	1
172	2	60	0	1	0	0	0	63	9.88	0.66	946	37.2	13.8	5.9	102	5.39	4.19	3.19	1.54	0	1
173	2	60	0	1	0	0	0	63	9.88	0.66	946	37.2	13.8	5.9	102	5.39	4.19	3.19	1.54	0	1
174	1	72	1	0	0	0	0	58	40	0.64	3967	105	5.98	9.09	110	2.95	1.05	1.19	0.64	0	2
175	1	72	1	0	0	0	0	58	40	0.64	3967	105	5.98	9.09	110	2.95	1.05	1.19	0.64	0	2
176	1	71	1	1	0	0	0	51	8.94	0.67	3660	123.5	3.94	7.19	106	5.35	0.85	2.82	0.7	1	2
177	1	86	1	0	0	0	0	55	32	0.65	737	83	4.74	6.33	128	3.31	1.22	1.66	0.75	0	1
178	1	86	1	0	0	0	0	55	32	0.65	737	83	4.74	6.33	128	3.31	1.22	1.66	0.75	0	1
179	2	65	0	1	1	0	0	23	25.2	0.64	3864	73	5.01	7.1	114	3.59	0.99	1.77	0.83	0	1
180	2	65	1	1	1	0	0	23	25.2	0.64	3864	73	5.01	7.1	114	3.59	0.99	1.77	0.83	0	1
181	1	60	0	0	0	0	0	70	10.35	0.67	66	83.5	4.57	7.66	125	3.02	0.98	1.49	0.79	0	1
182	1	79	1	0	1	0	0	30	155.83	0.68	20400	82	5.42	9.6	110	3.9	1.12	2.09	0.81	0	2
183	2	74	1	0	0	0	0	72	5.11	0.62	465	58.3	5	6.58	112	3.23	1.12	1.85	0.44	0	1
184	1	80	1	0	0	0	0	31	41	0.64	1381	80.8	4.66	9.92	112	2.34	0.47	1.22	0.29	0	2
185	1	80	1	0	0	0	0	31	41	0.64	1381	80.8	4.66	9.92	112	2.34	0.47	1.22	0.29	0	2
186	1	70	1	0	0	0	0	35	14	1.16	1349	78	5.63	5.9	126	3.33	0.89	1.87	0.84	0	1
187	1	70	1	0	0	0	0	35	14	1.16	1349	78	5.63	5.9	126	3.33	0.89	1.87	0.84	0	2
188	1	62	0	0	0	0	0	28	16	0.64	2766	69	5.91	4.94	121	4.87	3.23	1.86	0.88	1	2
189	1	76	1	0	1	0	0	22	15	0.17	4086	109	5.49	7.89	103	2.46	1.14	1.91	0.87	0	2
190	1	76	1	0	1	0	0	22	15	0.17	4086	109	5.49	7.89	103	2.46	1.14	1.91	0.87	0	2
191	1	67	1	0	1	0	0	69	14	0.01	653	169	4.33	6.4	120	3.12	1.67	1.58	0.78	0	1
192	1	75	1	0	0	0	0	48	60	0.01	847	106	5.46	5.7	138	3.3	2.13	1.57	1.06	0	2
193	1	75	1	0	0	0	0	48	60	0.01	847	106	5.46	5.7	138	3.3	2.13	1.57	1.06	0	1
194	1	81	1	0	0	0	0	50	2	0.01	1545	93	6.85	5.7	132	4.24	0.77	2.09	0.78	0	2
195	1	81	1	0	0	0	0	50	2	0.01	1545	93	6.85	5.7	132	4.24	0.77	2.09	0.78	0	2
196	1	43	1	0	1	0	0	73	78	0.01	9167	864	4.34	5.6	94	2.68	1.42	1.24	0.86	1	2
197	1	76	1	0	0	0	0	42	17	0.03	9548	95	5.36	5.3	108	4.03	0.83	2.36	0.86	1	1
198	1	74	1	1	0	0	0	64	10	0.27	1745	52	2.72	10.1	126	4.83	1.1	2.63	1.08	0	1
199	1	78	1	0	0	0	0	45	10	0.29	4262	92	6.15	7.2	130	2.9	1.39	1.49	0.84	0	2
200	1	75	1	1	0	0	0	70	16	0.64	3317	90	7.17	7.2	145	4.07	1.01	2.15	1.1	0	1
201	1	75	1	1	0	0	0	70	16	0.64	3317	90	7.17	7.2	145	4.07	1.01	2.15	1.1	0	1
202	1	71	1	1	0	0	0	56	22	0.01	7453	129	6.89	8.3	108	7.34	3.04	3.43	1.62	1	1
203	1	80	1	0	0	0	0	42	13	0.01	2818	663	3.96	6.7	112	2.28	0.63	0.76	0.72	1	2
204	1	70	1	0	1	0	0	74	17	0.01	355	54	5.33	6.2	123	3.82	0.92	2.11	0.68	0	1
205	1	70	1	0	1	0	0	74	17	0.01	355	54	5.33	6.2	123	3.82	0.92	2.11	0.68	0	1
206	2	73	1	0	1	0	0	42	22	0.01	592	56	5.51	5.03	136	5.14	1.58	3.34	0.77	0	1
207	1	75	1	0	0	0	0	59	29	0.64	100	85	5.51	5.93	134	3.25	2.77	1.63	0.84	0	1
208	1	74	0	0	1	0	0	45	20	4.19	1680	50	6.73	7.93	118	4.36	1.42	2.71	0.88	0	2
209	1	74	0	0	1	0	0	45	20	4.19	1680	50	6.73	7.93	118	4.36	1.42	2.71	0.88	0	2
210	1	64	1	0	0	0	1	31	17	0.63	13983	233	8.42	8.68	124	3.43	1.36	1.91	0.88	1	1
211	1	75	1	1	0	0	0	59	15	0.01	6436	129	9.3	8.7	124	4.96	1.49	3.38	0.83	1	2
212	1	78	0	0	0	0	0	48	32	2.86	865	56	4.59	5.5	112	4.58	0.75	2.66	0.72	0	2
213	2	74	1	1	0	0	0	59	14	0.41	676	63	6.54	4.86	134	3.39	1.27	1.63	0.74	0	1
214	2	74	1	1	0	0	0	59	14	0.41	676	63	6.54	4.86	134	3.39	1.27	1.63	0.74	0	2
215	2	70	1	1	0	0	0	35	19	0.67	1708	60	8.97	6.37	122	4.76	1.7	3.08	0.85	0	1
216	1	67	1	0	0	0	0	76	17	0.01	100	57	4.92	5.5	117	6.49	1.06	4.51	0.61	0	1
217	2	80	1	0	0	0	0	45	18	0.01	1223	73	4.86	6.8	127	3.82	0.95	2.33	0.63	0	1
218	2	80	1	0	0	0	0	45	18	0.01	1223	73	4.86	6.8	127	3.82	0.95	2.33	0.63	0	1
219	2	79	1	0	0	0	0	33	18	4.63	3714	69	5.8	6.4	122	3.45	1.45	2.06	0.63	0	1
220	1	64	1	1	1	0	0	47	10	0.09	1374	78	6.66	8.1	115	4.21	1.8	2.56	0.86	0	2
221	1	69	1	0	1	0	0	40	43	8.12	877	76	9.16	5.6	137	5.42	1.91	3.54	0.83	1	1
222	2	90	0	0	1	1	0	35	181	25.33	12359	126	5.44	5.9	111	7.56	1.47	2.99	0.92	1	1
223	1	68	0	0	0	0	0	42	23	0.01	1858	42	5.08	6.8	132	5.02	0.89	2.67	0.99	0	1
224	1	68	0	0	0	0	0	42	23	0.01	1858	42	5.08	6.8	132	5.02	0.89	2.67	0.99	0	1
225	2	80	1	0	0	0	0	65	7	0.01	867	74	6.83	4.03	114	4.71	1.12	2.67	0.9	0	1
226	2	68	1	0	0	0	0	57	22	0.01	100	53	6.87	6.3	105	4.34	1.07	2.53	0.74	0	1
227	1	75	1	1	0	0	0	42	19	0.01	1190	91	6.57	9	118	3.35	0.98	1.62	0.7	0	1
228	2	77	0	0	0	0	0	48	13	0.01	1455	80	5.39	6.6	116	3.25	1.14	1.65	0.82	0	1
229	1	74	1	0	0	0	0	50	19	0.02	2720	79	4.96	6.6	119	4.37	1.85	2.68	0.67	0	2
230	2	80	1	1	1	0	0	58	19	0.05	5346	73	4.73	6.82	85	3.02	1.09	1.42	0.65	0	2
231	2	67	1	0	1	0	0	61	12	0.01	437	83	5.22	6	110	3.17	0.95	1.38	0.44	0	1
232	2	80	1	0	0	0	0	65	15	0.65	1312	64	3.69	7.14	117	4.13	0.99	2.16	0.58	0	2
233	1	65	1	1	0	0	0	31	13	0.01	2374	99	7.47	9.4	146	4.73	1.35	3.01	0.65	0	1
234	1	62	1	0	0	0	0	66	13	0.01	6349	534	4.37	5.8	87	3.2	1.73	1.62	0.68	0	1
235	1	62	1	0	0	0	0	66	13	0.01	6349	534	4.37	5.8	87	3.2	1.73	1.62	0.68	0	1
236	1	51	1	0	0	0	0	48	8	0.04	1064	92	8	7.2	120	3.41	2.87	1.92	0.82	0	2
237	1	51	1	0	0	0	0	48	8	0.04	1064	92	8	7.2	120	3.41	2.87	1.92	0.82	0	1
238	2	71	1	0	0	0	0	63	28	0.01	122	73	4.93	5.4	132	3.3	1.36	1.61	0.45	0	1
239	1	72	1	0	0	0	0	70	10	0.01	604	56	5.24	8.8	121	3.03	1.15	1.58	0.6	0	1
240	1	39	0	1	0	0	0	46	15	0.01	100	93	4.49	5.29	155	4.16	1.78	2.56	0.75	0	1
241	1	61	1	0	0	0	0	68	25	0.01	104	74	5.48	7.2	130	2.9	0.62	1.58	0.46	0	2
242	2	71	0	0	0	0	0	62	17	0.01	213	54	8.22	7.7	123	3.16	0.9	1.49	0.43	0	1
243	2	71	0	0	0	0	0	62	17	0.01	213	54	8.22	7.7	123	3.16	0.9	1.49	0.43	0	2
244	1	88	1	0	0	0	0	63	10	0.08	641	107	9.32	8.53	100	2.84	1.19	1.58	0.68	1	1
245	1	88	0	0	0	0	0	63	10	0.08	641	107	9.32	8.53	100	2.84	1.19	1.58	0.68	1	2
246	2	82	0	0	0	0	0	64	29	0.01	719	79	9.18	6.82	123	3.37	0.62	1.59	0.4	0	1
247	2	82	0	0	0	0	0	64	29	0.01	719	79	9.18	6.82	123	3.37	0.62	1.59	0.4	0	2
248	2	80	0	0	1	0	0	78	12	0.01	1624	111	3.83	6	108	4.86	1.22	2.39	0.64	0	1
249	1	68	0	0	0	0	0	33	17	0.01	6987	92	3.75	6.7	111	3.27	0.68	2	0.58	1	1
250	1	68	0	0	0	0	0	33	17	0.01	6987	92	3.75	6.7	111	3.27	0.68	2	0.58	1	2
251	1	77	1	0	0	0	0	31	13	0.01	200	464	4.75	6.1	126	4.39	0.71	2.12	0.43	1	1
252	1	61	0	0	0	0	0	41	14	0.03	3137	54	5.13	6.7	113	4.04	0.83	2.09	0.41	0	1
253	1	71	0	0	0	0	0	52	15	2.2	653	82	3.66	6.4	123	3.63	1.31	1.92	0.9	0	1
254	1	58	0	0	0	0	0	65	16	0.01	100	63	6.81	6.79	143	2.98	1.6	1.29	0.95	0	1
255	1	87	0	0	1	0	0	53	46	13.4	6724	90	4.41	5.9	136	1.32	0.66	0.5	0.52	0	1
256	2	73	0	0	1	0	0	43	14	0.13	1041	75	4.87	6.2	113	3.07	0.77	1.3	0.71	0	1
257	2	73	0	0	1	0	0	43	14	0.13	1041	75	4.87	6.2	113	3.07	0.77	1.3	0.71	0	1
258	1	68	0	0	0	0	0	64	11	0.02	100	59	4.25	4.91	130	4.18	0.77	2.03	0.86	0	1
259	1	68	0	0	1	0	0	32	23	0.1	4150	101	7.39	9.09	129	4.54	1.41	2.59	0.94	0	1
260	1	68	0	0	1	0	0	32	23	0.1	4150	101	7.39	9.09	129	4.54	1.41	2.59	0.94	0	2
261	2	81	0	0	0	0	0	48	22	1.02	9064	57	10.27	8.73	108	4.05	3.67	2.42	0.77	1	2
262	2	81	0	0	0	0	0	48	22	1.02	9064	57	10.27	8.73	108	4.05	3.67	2.42	0.77	1	2
263	2	74	0	0	0	0	0	67	13	0.03	125	59	10.93	7.38	107	3.02	1.54	1.4	0.61	0	1
264	1	72	0	0	0	0	0	57	16	1.95	2856	232	14.27	11.43	130	4.36	3.26	2.48	1.07	1	1
265	1	72	0	0	0	0	0	57	16	1.95	2856	232	14.27	11.43	130	4.36	3.26	2.48	1.07	1	2
266	2	77	1	0	0	0	0	47	106	3.59	8750	90	9.13	10.62	99	3.46	1.15	1.8	0.42	1	1
267	2	87	0	0	0	0	0	43	22	2.07	7627	67	6.56	7.92	124	5.97	1.43	3.41	1.21	0	1
268	1	66	0	0	1	0	0	69	12	0.01	100	51	6.06	8.55	126	3.92	1.17	2	0.92	0	1
269	1	78	0	0	0	0	0	57	13	0.04	100	95	7.47	8.01	108	2.32	0.47	0.89	0.38	0	1
270	1	71	0	0	0	0	0	71	12	0.02	138	78	7.02	6.75	120	6.13	2.56	3.66	1.48	1	1
271	1	66	0	0	1	0	0	49	17	0.01	100	68	5.16	8.55	123	2.32	0.93	1.07	1.07	0	2
272	1	69	0	0	0	0	0	38	11	0.76	2338	783	5.66	6.93	99	3.49	1.38	2.26	0.53	0	1
273	1	69	0	0	0	0	0	38	11	0.76	2338	783	5.66	6.93	99	3.49	1.38	2.26	0.53	0	1
274	2	72	0	0	0	0	0	54	24	0.66	3646	62	5.26	6.48	113	4.13	2.43	2.47	0.72	0	2
275	2	51	0	0	0	0	0	71	15	0.18	218	47	7.1	4.2	135	4.21	1.05	2.45	0.76	0	1
276	2	56	0	0	0	0	0	62	13	0.34	100	43	6.65	9.45	122	5.41	1.08	3.5	1.02	0	2
277	2	75	0	0	0	0	0	69	12	0.09	908	51	5.19	7.65	130	4.13	1.48	2.36	0.88	0	1
278	1	67	0	0	0	0	0	65	15	0.03	100	73	6.91	8.46	126	4.36	1.21	2.4	0.65	0	2
279	2	73	1	1	0	0	0	50	44	8.56	34269	118	6.92	7.6	110	5.09	1.19	3.08	1.04	0	2
280	1	65	1	0	0	0	0	74	50	1.3	121	58.3	4.6	5.37	136	4.12	2.39	2.31	0.79	0	2
281	1	65	1	0	0	0	0	74	50	1.3	121	58.3	4.6	5.37	136	4.12	2.39	2.31	0.79	0	2
282	2	78	1	1	0	0	0	51	6	0.32	2033	83	5.11	7	126	4.35	2.78	2.44	1.16	0	1
283	2	76	0	1	1	0	0	61	42	0.18	3471	72	7.61	9	112	6.65	1.19	2.68	0.84	1	1
284	2	76	1	1	1	0	0	61	42	0.18	3471	72	7.61	9	112	6.65	1.19	2.68	0.84	1	2
285	1	75	1	0	1	0	0	64	14	0.01	117	106	5.02	6	145	3.05	1.13	1.51	0.61	0	1
286	1	75	1	0	1	0	0	64	14	0.01	117	106	5.02	6	145	3.05	1.13	1.51	0.61	0	2
287	1	69	0	0	0	0	0	61	18	0.01	325	85	5.8	5.6	139	2.49	0.84	1.22	0.52	0	2
288	1	61	0	1	1	0	0	60	15	0.01	100	88	7.25	8.4	126	4.47	1.19	2.49	0.65	0	2
289	2	67	1	1	1	0	1	24	16	0.01	811	68	6.36	5.8	118	4.38	2.42	2.43	1.02	1	1
290	2	70	1	1	0	0	0	49	19	0.01	1018	97	6.02	6.6	123	7.14	2.12	4.7	1.55	0	2
291	2	78	1	1	1	0	0	66	16	0.05	4899	95	5.34	6.2	92	2.86	1.28	1.01	0.68	0	1
292	2	78	1	1	1	0	0	66	16	0.05	4899	95	5.34	6.2	92	2.86	1.28	1.01	0.68	0	1
293	2	72	0	0	1	0	0	26	16	2.02	14064	68	6.67	6.1	136	6.21	0.78	4	0.87	1	1
294	1	70	1	0	1	0	0	41	72	0.07	22218	107	8.84	5.6	101	2.85	0.91	1.45	0.76	1	1
295	2	70	1	1	0	0	1	66	14	0.01	1968	257	4.78	6.9	91	5.13	1.56	2.63	0.91	0	1
296	2	70	1	1	0	0	1	66	14	0.01	1968	257	4.78	6.9	91	5.13	1.56	2.63	0.91	0	1
297	2	70	1	1	0	0	0	70	27	0.65	408	54	3.73	0.8	110	2.55	1.07	1.26	0.6	0	2
298	1	77	1	0	0	1	0	43	5.33	0.64	2540	113.7	4.44	7.74	89	3.36	1.1	1.95	0.54	0	1
299	2	76	1	1	1	0	0	58	17	0.02	157	85	8.91	9.9	112	2.86	0.96	1.23	0.54	0	1
300	1	66	0	0	0	0	0	62	18	0.04	4533	70	6.43	4.73	151	4.61	1.67	2.59	1.07	1	1
301	1	66	1	1	0	0	0	49	27	0.5	1879	82	8.17	7.9	151	3.03	4.22	1.53	0.86	1	1
302	2	71	1	0	1	0	0	61	10	0.01	55	59	4.97	5.5	108	6.37	1.51	4.13	1.22	1	2
303	2	68	1	0	0	0	0	50	26	0.5	822	75	5.04	5.7	103	4.93	1.43	2.83	0.97	0	1
